# Supplementary material for: Transcriptome Analysis of Rice Embryo and Endosperm during Seed Germination
Source: Int J Mol Sci. 2023 May 13;24(10):8710. doi: 10.3390/ijms24108710 (PMC10218590; doi:10.3390/ijms24108710)
Supplement: Supplementary file 1 [file ijms-24-08710-s001.zip › Table S1.xlsx]

## Sheet: Sheet1
Primer name	Sequences (from 5' to 3')	Used for
Q-UBQ10-F	TGGTCAGTAATCAGCCAGTTTGG	qRT-PCR for expression of UBQ10 (LOC4328390)
Q-UBQ10-R	GCACCACAAATACTTGACGAACAG
Cas-IAA3-F	CCGGAGAGATCGATCATGGA	Identification iaa3 mutant
Cas-IAA3-R	ATCCTCCTTCTGCTGCGTC
Cas-BIP2-F	ATCGTAGAGACAAGTGTTGC	Identification bip2 mutant
Cas-BIP2-R	GAGGCGCTTGATGTCGAAGA
Q-AUX1-F	CAGCTTCAAGAACCACGTCA	qRT-PCR for expression of AUX1 (LOC4324749)
Q-AUX1-R	AGCGGTATAGGTGGTCATGC
Q-ETR2-F	ACATCGTCCTGCACATGGTA	qRT-PCR for expression of ETR2 (LOC4335058)
Q-ETR2-R	GCCCCATCTCAGAACTGGTA
Q-BZR1-F	TGGAAGGAGAGGGAGAACAA	qRT-PCR for expression of BZR1 (LOC4343719)
Q-BZR1-R	GCTTACATCCCTTGCGGTAG
Q-EIL2-F	AGTGCCTCCAGGACAAGATG	qRT-PCR for expression of EIL2 (LOC4344331)
Q-EIL2-R	GCCTTCTGCAGGTTGTTGTT
Q-RAmy1A-F	CAGGGCTACGCATACATCCT	qRT-PCR for expression of RAmy1A (LOC4330832)
Q-RAmy1A-R	GATCACCTTGCCATCGATCT
Q-RSUS2-F	AACCTTGTTGCCACTCTGCT	qRT-PCR for expression of RSUS2(LOC4340386)
Q-RSUS2-R	AGGGTGAATGCAATGTGTGA
Q-Amy1c-F	TATCATGGAGGCTGACAGCG	qRT-PCR for expression of Amy1c (LOC4330830)
Q-Amy1c-R	GCTAATTGTGCCTCTCCACC
Q-Amy3b-F	GATTGGGACACGGTATGACG	qRT-PCR for expression of Amy3b (LOC9271949)
Q-Amy3b-R	CTGCAGGAACTCTGAGACCG
